# Supplementary material for: Medicinal Plants Used in the Ejisu-Juaben Municipality, Southern Ghana: An Ethnobotanical Study
Source: Medicines (Basel). 2018 Dec 20;6(1):1. doi: 10.3390/medicines6010001 (PMC6473417; doi:10.3390/medicines6010001)
Supplement: Supplementary file 1 [file medicines-06-00001-s001.zip]

Archive with 3 entries (2 files):
- medicines-401634 supplementary proof done/File S1-sample of questionnaire.pdf
- medicines-401634 supplementary proof done/File S2.xlsx
- medicines-401634 supplementary proof done/
