# Supplementary material for: Medicinal Plants Used in the Ejisu-Juaben Municipality, Southern Ghana: An Ethnobotanical Study
Source: Medicines (Basel). 2018 Dec 20;6(1):1. doi: 10.3390/medicines6010001 (PMC6473417; doi:10.3390/medicines6010001)
Supplement: Supplementary file 1 [file medicines-06-00001-s001.zip › medicines-401634 supplementary proof done/File S2.xlsx]

## Sheet: Sheet1
	Family, scientific name, voucher No.	Local names	Cultivation status	Part(s) used	Ailment(s)	Preparation and administration	FL (%)	UV	RFC
	Acanthaceae
	Justicia flava Vahl. CPMR 4089	Afama	W	L	Malaria, diarrhoea, Piles, Swollen joint	Decoction with garlic drunk thrice daily	60	0.14	0.13
						Grind leaves and apply/tie on affected part
	Amaranthaceae
	Alternanthera pungens Kunth CPMR 4090	Nkasɛɛ nkasɛɛ	We	L	Constipation, aseram, headache	Grind leaves with Zingiber officinale use as enema every three days for one week	81.8	0.08	0.06
	Pupalia lappacea (L.) A Juss. CPMR 4091	Apɔsɔmpɔ	We	L	Boils	Pass over fire, add Shea butter, and place on boil	100	0.04	0.02
	Amaranthus spinosus L. CPMR 4092	Nantwibini	We	Wp	Malaria, worms, fever	Boil with the leaves of Vernonia amygdalina, Azadirachta indica to drink	47.1	0.12	0.06
					Delayed baby walking	Grind with Zingiber officinale and use as enema
	Anacardiaceae
	Lannea welwitschii (Hiern) Engl. 4093	Kumnini	W	SB, L	Child fever, aseram	Boil and bath the child	66.7	0.02	0.01
	Anacardium occidentale L. CPMR 4094	Ateaa	SC	L	Pregnancy care	Decoction drunk
	Mangifera indica L. CPMR 4095	Amango	SC	SB	Diarrhoea	Grind dried stem bark and use as enema	50	0.09	0.1
				L	Cough, bedwetting, low sperm count, malaria	Boil stem bark and leaves with Tetrapleura tetraptera and Ananas comosus, drink a cupful thrice daily until relieved
	Annonaceae
	Cleistopholis patens (Benth.) Engl. & Diels CPMR 4070	Ngo ne nkyene	W	L/SB, F	Stomach ache, fever, malaria, typhoid	Decoction with Theobroma cacao and Morinda lucida leaves, drink a cupful twice daily	90.7	0.54	0.37
				R/SB, Se	Hernia, piles	Grind and use as enema
	Apocynaceae
	Alstonia boonei De Wild. CPMR 4096	Nyamedua	W	SB	Measles, chicken pox, boils, shingles	Grind dried stem barks and smear on affected part/whole body.	70	0.36	0.22
					Malaria	Boil with Morinda lucida and Azadirachta indica leaves to drink.
	Apocynaceae						66.7	0.02	0.01
	Funtumia elastica (Preuss) Stapf. CPMR 4097	Funtum	W	SB	Stroke, To stop alcoholism	Grind and apply on whole body or cut and soak in local alcohol (akpeteshie) to drink
	Rauwolfia vomitoria Afzel. CPMR 4081	Kakapenpen	W	L, R	Aseram, malaria, waist and body pains	Decoction with Azadirachta indica leaves drunk/bathed	41.7	0.09	0.09
				SB	Piles, chicken pox	Grind dried stem bark and massage on body or affected part
	Araceae
	Xanthosoma mafaffa Schott CPMR 4099	Mankani	C	L	Snake bite, wounds	Squeeze sap water or grind and smear on the bitten part/wound	60	0.07	0.04
					Blood tonic	Cooked and eaten as vegetable
	Arecaceae						45.5	0.08	0.04
	Cocos nucifera L. CPMR 4100	Kube	C	L, R,	Ulcers, Piles	Leaf and root decoction drunk thrice daily
				R	Erectile dysfunction,	Cut and soak roots in alcohol to drink
				R	Toothache, bad breathe	Boil with Spathodea campanulata leaves, add saltpetre and rinse mouth for 5 min
	Elaeis guineensis Jacq. CPMR 4101	Abɛ	SC	R,	Stroke	Grind, add water and drink	100	0.02	0.02
	Asclepiadaceae						40	0.04	0.02
	Parquetina nigrescens (Afzel). Bullock. CPMR 4102	Abakamo	W	SB	Wounds, snake bite	Grind stem bark and apply on wounds or bitten part
				L	Family planning	Grind with Zingiber officinale and apply on birth canal week before menstruation
				SB	Piles	Grind with Zingiber officinale and drink with honey
	Secamone afzelii (Roem. & Schult.) K.Schum. CPMR 4098	Kwantemaa	W	L	Severe skin rashes	Grind and apply on affected body parts
							100	0.03	0.01
	Asphodelaceae
	Aloe cf. tenuifolia Lam. CPMR 4103		C	L	Appetizer, Skin rashes	Boil and drink with pineapple juice or Squeeze sap water from leaves on affected parts	75	0.06	0.03
	Asteraceae
	Melanthera scandens Schu, Nach. & Thonn. CPMR 4077	Mfofo	We	L,	Wounds	Grind and tie on wound for three days	100	0.04	0.01
	Vernonia amygdalina Delile CPMR 4088	Awɔnwono	SC	L	Diarrhoea, typhoid malaria	Boil with leaves of Moringa oleifera, Ocimum gratissimum, and Spathodea campanulata, drink cupful thrice daily	65.2	0.16	0.24
					“Asabera”	Crush leaves and use to massage whole body
	Asteraceae						42.9	0.05	0.04
	Taraxacum officinale F.H.Wigg. CPMR 4104	Dandelion	SC	L, R	Blood tonic, Fever, ulcer	Eaten as vegetable or Decoction drunk
	Ageratum conyzoides L. CPMR 4105	Guakro	We	L	Eye diseases	Rub and squeeze drops on eye	50	0.04	0.11
					Constipation	Grind with Zingiber officinale and use as enema
	Eclipta alba Hassk. CPMR 4106	Ntum	We	L	“Asabera”, catarrh malaria	Grind and squeeze in the nose or bath/massage whole body	50	0.04	0.11
	Asteraceae						40	0.04	0.01
	Bidens pilosa Linn. CPMR 4107	Gyinantwi	We	L,	Typhoid, malaria, itching ear	Decoction drunk or rub/grind and squeeze drops in the ear
					“Aseram”	Crush together with Tapinanthus bangwenis into water and bath
	Bignoniaceae
	Kigelia africana (Lam.) Benth. CPMR 4074	Nufutin	W	SB	Stomach ache	Decoction with Zingiber officinale and Morinda lucida drunk	100	0.04	0.02
	Spathodea campanulata P. Beauv. CPMR 4084	Kuakuaninsuo	W	L, SB	Typhoid, malaria	Decoction with Carica papaya drunk thrice daily until relieved	66.7	0.15	0.11
					Wounds	Grind and tie on wounds
	Crescentia cujete L. CPMR 4108	Kɔntoa	SC	L	Fever, pregnancy care	Boil with Tetrapleura tetraptera and Vernonia amygdalina to drink thrice daily	57.1	0.05	0.01
	Newbouldia laevis (P.Beauv.) Seem. CPMR 4109	Sɛsɛmasa	W	L	Stomach upset, waist pains	Grind with Zingiber officinale and use as enema	26.7	0.11	0.09
				L	“Aseram”
				SB	Pregnancy care, Cough, High blood pressure	Boil leaves and bath or use to prepare palm nut soup with 7 palm nuts and drink
						Remove the first layer of stem bark and chew
	Boraginaceae						33.3	0.09	0.08
	Heliotropium indicum L. CPMR 4110	Akonfɛm atikɔ	We	L	Headache	Grind and drop in the nose thrice daily.
					Stomach aches, pregnancy care	Grind, add honey to drink or smear on body with Shea butter
					Anaemia	Decoction with Solanum torvum leaves drunk
	Bromeliaceae
	Ananas comosus (L.) Merr. CPMR 4111	Abrɔbɛ	C	L	Worms, itching ear	Grind whitish part of leaf base and use as enema or squeeze into ear	62.5	0.06	0.04
				F	Malaria, severe fever	Boil with Saccharum officinarum and Theobroma cacao leaves to drink
	Caricaceae						30.6	0.26	0.25
	Carica papaya L. CPMR 4112	Brɔferɛ	SC	L	Malaria	Boil with Ananas comosus fruit peels and drink
				R, Se/R	“Aseram”, ease delivery, dewormer	Root used to prepare soup to drink or chew seeds/roots and swallow to expel worms
	Combretaceae						60	0.04	0.03
	Combretum smeathmannii G. Don. CPMR 4113	Hwirɛmoo	W	L	Migraine, Quick baby delivery	Rub/grind and squeeze into nose or chew roots and swallow for quick baby delivery
	Terminalia catappa L. CPMR 4114	Abrɔfo nkateɛ	SC	L	Severe fever, malaria	Decoction Carica papaya and Cleistopholis patens drunk thrice daily	66.7	0.04	0.04
	Terminalia ivorensis A.Chev. CPMR 4115	Ɛmirɛ	W	SB	Piles	Decoction drunk	100	0.04	0.03
	Compositae						61.5	0.09	0.07
	Chromolaena odorata DC. CPMR 4116	Akyeampong	We	L	Blood clotting,wounds	Grind and squeeze into cut/tie on wound
	Crassulaceae						100	0.04	0.06
	Bryophyllum pinnatum (Lam.) Oken CPMR 4117	Taa meawu	We	L	Abdominal pain	Decoction drunk
	Kalanchoe integra Kuntze. CPMR 4118	Egorɔ	We	L	Headache, “Aseram”, cold, Phlegm,	Rub leaves and squeeze three drops in the nose thrice daily	61.9	0.15	0.14
				Wp	Stroke	Decoction drunk
	Cucurbitaceae						60.7	0.2	0.15
	Momordica charantia L. CPMR 4078	Nyanya	We	L	Abdominal pains, fever, measles, Gonorrhoea	Grind leaves with Psidium guajava and use as enema/smear on body
					“Aseram”, headache,	Boil with Tetrapleura tetraptera and drink
					Snake bite	Rub and squeeze onto bitten part
	Euphorbiaceae						100	0.04	0.03
	Mareya micrantha (Benth.) Müll.Arg. CPMR 4119	Odubrafoɔ	W	L	Waist pain	Grind leaves with Zingiber officinale and use as enema
	Ricinodendron heudelotii (Baill.) Heckel CPMR 4120	Ɔnwama	W	L	Malaria,	Decoction drunk	60	0.04	0.04
				L, R	Waist pains	Grind leaves and roots with Zingiber officinale and use as enema
	Phyllanthus muellerianus (Kuntze.) Exell. CPMR 4121	Awobɛ	We	L	Wounds	Grind and tie on wounds for three days	100	0.03	0.01
	Mallotus oppositifolius Muel. Arg. CPMR 4076	Nyanyafurowa	We	L	“Aseram”, Waist pains, Constipation	Rub/grind and squeeze drops in the nose	75	0.06	0.06
						Grind with Aframomum melegueta seeds and use as enema
	Manihot esculenta Crantz CPMR 4122	Bankye	C	L, Se	Fever	Decoction drunk	44.4	0.06	0.06
					Blood clotting, wounds	Grind and tie on the open cut/wounds
	Alchornea cordifolia (Schumach. & Thonn.) Müll.Arg. CPMR 4065	Ogyama	We	L,	Constipation	Grind leaves with Zingiber officinale and use as an enema.	31	0.21	0.16
				SB	Fever, malaria	Decoction with Zingiber officinale or pepper drunk
				SB	Wounds, piles	Grind and tie on wound/inject
	Phyllanthus urinaria L. CPMR 4080	Bɔwomaguwakyi	We	L	High blood pressure malaria	Boil with leaves of Tetrapleura tetraptera and Tapinanthus bangwenis to drink	37.9	0.21	0.16
					Sore throat, ulcer	Chew with Zingiber officinale to swallow
	Euphorbia hirta L. CPMR 4071	Kakaweadwe	We	L	Wounds	Grind leaves and tie on wounds
	Jatropha curcas L. CPMR 4123	Nkrangyedua	SC	R,	Severe cough	Grind roots, add honey and drink thrice daily.	30.8	0.09	0.09
				L	Wounds, piles	Pound leaves and tie on wound or use as enema for piles
				L, R	Toothache	Grind, add salt and rinse mouth for about 5 minutes
	Fabaceae						79.6	0.35	0.21
	Senna occidentalis (L.) Link CPMR 4082	Nkwadaa brodeɛ	We	L	Stomachache,malaria	Boil with Terminalia catappa leaves and drink a cupful twice daily
				R	Serious vomiting, cough	Chew and swallow
	Tetrapleura tetraptera (Schum. & Thonn.) Taub. CPMR 4087	Prɛkɛsɛ	SC	F	Typhoid, asthma, blood tonic	Fruit decoction with Anthocleista nobilis and Solanum torvum leaves drunk thrice daily	50	0.04	0.06
	Baphia nitida Lodd. CPMR 4068	Ɔdwono	We	L	Wounds	Crush and tie on wounds
	Acacia pennata Willd. CPMR 4124	Nwerɛ	We	L	Skin rashes	Grind with three grains of Zea mays and Xanthosoma mafafa leaves, add palm oil and apply on affected part/whole body	75	0.03	0.02
						Decoction drunk
					Fever
	Mimosa pudica L. CPMR 4125	Mumuanka	We	L	Wounds	Grind and tie on wounds	100	0.02	0.02
	Griffonia simplicifolia (Vahl ex DC.) Baill. CPMR 4073	Kagya	We	Se	Stomachaches	Chew seeds and swallow	100	0.02	0.02
	Senna alata (L.) Roxb. CPMR 4083	Sempe	SC	L	Eczema, ringworm, dandruff, skin rashes	Grind leaves apply on affected parts.	33.3	0.28	0.16
					Stomachaches, fever	Boil with Theobroma cacao and Vernonia amygdalina leaves to drink
	Albizia ferruginea (Guill. & Perr.) Benth. CPMR 4126	Awiemfoɔsamena	W	R, L	Waist pains,	Crush leaves with Zingiber officinale and use as enema	100	0.02	0.01
	Dalbergia saxatilis Hook.f. CPMR 4127	Ahomakyɛm	W	SB	Piles, ritual	Decoction drunk or boil leaves to bath for spiritual protection	66.7	0.02	0.02
	Acacia pycnantha Benth. CPMR 4128	Akasia	W	SB	wounds	Grind and tie on wounds	100	0.02	0.02
	Albizia zygia (DC.) J.F.Macbr. CPMR 4129	Ɔkorɔ	W	L	Blood tonic	Boil to prepare palm nut soup and drink	50	0.03	0.02
					Stomachaches	Decoction drunk
	Abrus precatorius L. CPMR 4130	Nyame eni	We	Se	Epilepsy	Roast seeds, grind, dissolve in water and add honey to drink	100	0.02	0.02
	Lamiaceae						38.5	0.37	0.35
	Ocimum gratissimum L. CPMR 4131	Nunum	SC	L, Se	Headache, diarrhoea malaria, tonic	Decoction drunk thrice daily for one week
					Itching ear, phlegm convulsion
						Rub and squeeze about five drops in the ears/nose
	Hoslundia opposita Vahl. CPMR 4132	Nunum nini	We	L, Se	Malaria, phlegm	Decoction drunk	57.1	0.05	0.03
	Lauraceae						100	0.06	0.09
	Persea americana Mill. CPMR 4133	Paya	SC	L	Fever	Decoction with Vernonia amygdalina drunk thrice daily until relieved
	Lecythidaceae						100	0.02	0.02
	Petersianthus macrocarpus (P. Beauv.) Liben CPMR 4134	Asia	W	L	Constipation	Grind with salt and use as enema
	Liliaceae						100	0.04	0.04
	Allium sativum L. CPMR 4135	Garlic	C	Cloves	Cough	Grind and drink with orange juice
	Loganiaceae						33.3	0.04	0.05
	Anthocleista nobilis G. Don CPMR 4066	Owudifo kɛtɛ	W	R, L	Piles, hernia, jaundice, Typhoid	Decoction with Zingiber officinale drunk or pound leaves and drink with honey
	Loranthaceae						82.4	0.12	0.13
	Tapinanthus bangwenis Engl.& K. Krause CPMR 4085	Nkrapan	We	Wp	“Aseram”, fever	Boil and bath baby thrice daily
	Malvaceae						50	0.03	0.04
	Ceiba pentandra (L.) Gaertn. CPMR 4069	Onyina	W	SB, F	Measles, back pain, sting removal	Grind stem bark and smear on body or tie on point of sting entry
	Gossypium hirsutum L. CPMR 4136	Asaawa	SC	L	Blood tonic	Decoction drunk
	Abelmoschus esculentus Moench. CPMR 4137	Nkruma	C	F, Se	Easy child delivery, wounds	Prepare palm nut soup with fruit to drink or grind dried seeds and tie on wounds	80	0.04	0.03
	Sida acuta Burm. f. CPMR 4138	Tweta	We	L, R	Pregnancy care	Grind leaves with Zingiber officinale and use as enema,	57.1	0.05	0.04
				L	Cough, sore throat	Grind leaves with Aframomum melegueta seeds and drink a teaspoon every 3 hrs
	Cola nitida (Vent.) Schott & Endl. CPMR 4139	Bese	SC	SB	Ease baby delivery	Grind with Zingiber officinale and use as enema	100	0.02	0.02
	Meliaceae						66.7	0.02	0.01
	Trichilia monadelpha P. Browne. CPMR 4140	Tannuru	W	L	Heart burns, piles	Pound with Zingiber officinale and Aframomum melegueta to drink
	Khaya senegalensis (Desv.) A.Juss. CPMR 4141	Mahogany/Kuntunkuri	SC	L, SB	Malaria, high blood pressure	Decoction with Carica papaya leaves drunk	53.3	0.11	0.12
					Boils	Grind with Zingiber officinale and apply on boils/swollen parts
	Meliaceae						100	0.33	0.25
	Azadirachta indica A. Juss. CPMR 4067	Neem tree	SC	L, SB	Malaria	Decoction drunk thrice daily or boil leaves and use as steam bath
	Cedrela odorata L. CPMR 4142	Gyenegyene	W	SB	Migraines	Crush with garlic and drink	100	0.02	0.02
	Menispermaceae						100	0.02	0.02
	Sphenocentrum jollyanum Pierre CPMR 4143	Kramankote	We	R	Erectile dysfunction	Chew roots and swallow
	Moraceae						33.3	0.11	0.09
	Ficus exasperata Vahl. CPMR 4072	Nyankyerɛnee	W	L,	Malaria	Decoction drunk with lime
				SB,	Wound healing, shingles	Squeeze sap water in wound
				L	Abnormal foetus position	Pound to prepare palm nut soup and drink
	Ficus capensis Thunb. CPMR 4144	Ɔdoma	W	L	Stomachaches	Decoction drunk thrice daily	100	0.03	0.03
	Moringaceae						54.5	0.08	0.09
	Moringa oleifera Lam CPMR 4145		C	Se, L	Ulcer, fever	Decoction with Phyllanthus urinaria and drink with honey thrice daily.
				L	High blood pressure	Grind dried leaves and take with porridge
	Musaceae						40	0.11	0.1
	Musa paradisiaca L. CPMR 4146	Brɔdeε	C	L, R, Fl	Wounds	Pound inner part of the pseudo stem with charcoal and tie to wound
				L, R	Fever, headache	Decoction with Morinda lucida drunk
				R	Delayed child walk	Grind root with Zingiber officinale and use as enema
	Myristicaceae						36.4	0.08	0.11
	Pycnanthus angolensis (Welw.) Warb. CPMR 4147	Ɔtiɛ	W	L, SB, L	Pregnancy care	Decoction with Psydrax subcordata drunk
				SB	Toothache, Pile	Boil, mix with salt, and press on the tooth or grind and drink with honey to treat piles
	Myrtaceae						66.7	0.05	0.07
	Psidium guajava L. CPMR 4148	Gua	SC	L,	Chicken pox, Measles	Grind leaves and apply on affected body parts,
					Candidiasis	Decoction drunk
	Nephrolepidaceae						66.7	0.02	0.02
	Nephrolepis biserrata (Sw.) Schott CPMR 4149	Aya	We	L	Blood tonic	Decoction drunk
					Toothache	Grind, add salt and press on affected tooth
	Pedaliaceae						100	0.02	0.02
	Sesamum indicum L. CPMR 4150	Sesame	C	Se	Blur eye sight	Chew seeds and swallow
	Phytolaccaceae						100	0.02	0.03
	Hilleria latifolia (Lam.) H.Walter CPMR 4151	Anafranaku	We	L	“Aseram”,	Boil leaves and bath
	Poaceae						100	0.03	0.03
	Saccharum officinarum L. CPMR 4152	Ahwedeɛ	C	L	Malaria	Boil with Azadirachta indica and drink thrice daily
	Brachyachne obtusiflora (Benth.) C.E. Hubb. CPMR 4153	Abirekyire abɔdwesɛ	We	L,	Fracture, delayed child walking	Grind with Newbouldia laevis, and Paullinia pinnata leaves and tie on fracture for weeks or use as enema	75	0.03	0.02
	Zea mays L. CPMR 4154	Aburoo	C	R,	Constipation	Grind roots with Zingiber officinale and use as an enema.	60	0.04	0.03
				Co	Anal sore	Burn and insert into anus using wool
	Bambusa vulgaris Schrad. ex J.C. Wendl. CPMR 4155	Pampulo	We	L	Malaria	Decoction drunk with lemon thrice daily	100	0.02	0.02
	Cymbopogon citratus (DC.) Stapf CPMR 4156	Fever grass	C	L	Fever, malaria, typhoid	Decoction drunk with lemon juice thrice daily	61.1	0.13	0.15
	Eleusine indica (L.) Gaetn CPMR 4157	Nsensan	We	Wp	Constipation	Pound with Zingiber officinale and use as enema	100	0.02	0.02
	Rubiaceae						60	0.02	0.02
	Mussaenda erythrophylla Schumach. and Thonn. CPMR 4158	Dameramma	We	L,	Severe cough, ritual	Decoction drunk
	Morinda lucida Benth. CPMR 4159	Konkrɔma	W	L	Malaria	Decoction with Tectona grandis and Theobroma cacao leaves drunk	100	0.04	0.04
	Psydrax subcordata (DC.) Bridson var. subcordata CPMR 4160	Ntatiadupon	W	SB	Boils	Grind and apply on boil	50	0.04	0.02
					Body pains	Decoction drunk
	Rutaceae						55.6	0.06	0.06
	Citrus aurantiifolia (Christm.) Swingle	Ankaa twadeɛ	SC	F, R	Fever, cough, typhoid	Fruit decoction with Azadirachta indica and Ocimum gratissimum drunk
	CPMR 4161				Migraines	Grind roots and squeeze liquid in nose
	Zanthoxylum leprieurii Guill. & Perr	Oyaa	W	SB,	Rheumatism	Grind and tie on joints	62.5	0.06	0.06
	CPMR 4162				Stomach ulcer	Decoction with Morinda lucida and Kigelia africana leaves drunk
	Citrus sinensis L. CPMR 4163	Ankaa	C	L	Malaria	Grind leaves, add honey and drink	66.7	0.04	0.04
				R/L, Se	Diarrhoea	Add salt and chew
	Zanthoxylum gilletii (De Wild.) Waterman CPMR 4164	Okuo	W	SB	Stomach ulcer	Decoction drunk	100	0.03	0.03
	Sapindaceae						63.6	0.08	0.12
	Paullinia pinnata L. CPMR 4079	Toa-ntini	We	R,	Profuse cough	Chew and swallow,
				R/L	Wounds, snake bite	Grind and apply on wound/point of bite
				R/L	Erectile dysfunction	Cut and soak roots in alcohol to drink
	Solanaceae						75	0.02	0.02
	Solanum erianthum D. Don CPMR 4166	Pepediewuo	We	L	Piles, wounds	Grind with Zingiber officinale and apply on affected part/wounds
	Solanum torvum Schtdl. CPMR 4167	Abedru	C	L/F	Blood tonic	Boil to prepare soup or eat as vegetable	53.3	0.11	0.12
				L	Cough, typhoid headache	Rub/grind and squeeze drops in nose or drink with honey
	Solanum lycopersicum L. CPMR 4168	Ntoose	C	L	Convulsion	Rub/grind and squeeze drops in nose	66.7	0.02	0.02
				F	Measles	Crush and bath the child
	Sterculiaceae						55	0.14	0.14
	Theobroma cacao L. CPMR 4169	Kookoo	C	R, L,	Cough	Grind roots with Zingiber officinale and take 1 teaspoon thrice daily
					malaria	Decoction with Morinda lucida drunk
	Verbanaceae						100	0.19	0.16
	Tectona grandis Lour. CPMR 4086	Teak	C	L, SB	Malaria	Decoction with Morinda lucida, Theobroma cacao and Kalanchoe. integra leaves drunk thrice daily
	Lantana camara L. CPMR 4075	Shingles dokono	We	L,	Body pains	Boil with Alchorneacordifolia, Crescentia cujete C. papaya and drink	100	0.02	0.02
	Zingiberaceae						100	0.04	0.04
	Aframomum melegueta K.Schum. CPMR 4064	Ɛfɔmwisa	C	Se,	Convulsion	Grind with Allium cepa and smear on face
	Zingiber officinale Roscoe CPMR 4165	Kakaduro	C	Rh	Cough, diarrhoea wounds	Grind and drink with little honey or tie on wounds,	54.5	0.08	0.03
	Ethnobotanical indices: UV*; use value, FC*; frequency of citation, FL*; Fidelity Level (The ailments in bold were used to calculate the fidelity level). Parts used: R*; Roots, L*; Leaves, Fl*; Flower, SB*; Stem bark, Se*; Seed, Rh*; Rhizome, Wp*; Whole plant, Co*; Cob, Cv*; Cloves, RB*; Root bark, F*; Fruit, CPMR*; Centre for Plant Medicine Research. Aseram*; Traditional infant disease character…
